# Supplementary material for: Mammalian Models in Alzheimer’s Research: An Update
Source: Cells. 2023 Oct 16;12(20):2459. doi: 10.3390/cells12202459 (PMC10605533; doi:10.3390/cells12202459)
Supplement: Supplementary file 1 [file cells-12-02459-s001.zip]

Archive with 1 entries (1 files):
- cells-2619619-supplementary.pdf
